# Supplementary material for: Two new species and a new combination from Zhejiang, East China
Source: PhytoKeys. 2021 Nov 5;184:111–26. doi: 10.3897/phytokeys.184.73327 (PMC8589776; doi:10.3897/phytokeys.184.73327)
Supplement: XML Treatment for Cerastium huadingense [file phytokeys.184.73327-treatment1.xml]

<!DOCTYPE tp:taxon-treatment
  PUBLIC "-//TaxonX//DTD Taxonomic Treatment Publishing DTD v0 20100105//EN" "tax-treatment-NSO.dtd">
<tp:taxon-treatment xmlns:tp="http://www.plazi.org/taxpub"><tp:treatment-meta><kwd-group><label>Taxon classification</label><kwd><named-content xmlns:xlink="http://www.w3.org/1999/xlink" content-type="kingdom">Plantae</named-content></kwd><kwd><named-content xmlns:xlink="http://www.w3.org/1999/xlink" content-type="order">Caryophyllales</named-content></kwd><kwd><named-content xmlns:xlink="http://www.w3.org/1999/xlink" content-type="family">Caryophyllaceae</named-content></kwd></kwd-group><mixed-citation publication-type="journal"><person-group><name><surname>Lu</surname><given-names>Yi-Fei</given-names></name><name><surname>Xu</surname><given-names>Yue-Liang</given-names></name><name><surname>Xie</surname><given-names>Wen-Yuan</given-names></name><name><surname>Zhang</surname><given-names>Hong-Wei</given-names></name><name><surname>Zheng</surname><given-names>Zi-Hong</given-names></name><name><surname>Cai</surname><given-names>Xin</given-names></name><name><surname>Jin</surname><given-names>Xiao-Feng</given-names></name></person-group><article-title>Two new species and a new combination from Zhejiang, East China</article-title><source>PhytoKeys</source><day>05</day><month>11</month><year>2021</year><volume>184</volume><fpage>111</fpage><lpage>126</lpage><pub-id pub-id-type="doi">10.3897/phytokeys.184.73327</pub-id></mixed-citation></tp:treatment-meta><tp:nomenclature><tp:taxon-name>
            <object-id xmlns:xlink="http://www.w3.org/1999/xlink" content-type="arpha" xlink:type="simple">F833EAE4-628F-5D74-98DB-BB823A56DFEE</object-id>
            <tp:taxon-name-part taxon-name-part-type="genus" reg="Cerastium">Cerastium</tp:taxon-name-part>
            <tp:taxon-name-part taxon-name-part-type="species" reg="huadingense">huadingense</tp:taxon-name-part>
            <object-id xmlns:xlink="http://www.w3.org/1999/xlink" content-type="ipni" xlink:type="simple">urn:lsid:ipni.org:names:77221580-1</object-id>
          </tp:taxon-name><tp:taxon-authority>Y.F.Lu, W.Y.Xie &amp; X.F.Jin</tp:taxon-authority><tp:taxon-status xmlns:xlink="http://www.w3.org/1999/xlink" xlink:type="simple">sp. nov.</tp:taxon-status><xref ref-type="fig" rid="F1">Chinese name: 华顶卷耳 Figs 1</xref><xref ref-type="fig" rid="F2">, 2</xref></tp:nomenclature><tp:treatment-sec sec-type="Latin diagnosis" id="SECID0EHFAC"><title>Latin diagnosis.</title><p><italic>Species nova haec C. qingliangfengico</italic> H.W.Zhang &amp; X.F.Jin <italic>affinis est, quae caulibus sterilibus frequent praesentibus, foliis petiolatis, petiolis 5‒9 mm longis, petalis sepalis 2-plo ultra longioribus, 10‒12 mm longis, staminibus sepalis leviter longioribus differt</italic>.</p></tp:treatment-sec><tp:treatment-sec sec-type="material" id="SECID0ERFAC"><title>Type.</title><p>China. Zhejiang (浙江): Tiantai (天台), Mount Huading (华顶山), near Huading Temple (华顶讲寺), roadside at forest margin, <named-content xmlns:xlink="http://www.w3.org/1999/xlink" content-type="dwc:verbatimCoordinates" xlink:type="simple"><named-content content-type="geo-json" specific-use="{&#34;type&#34;:&#34;Point&#34;,&#34;coordinates&#34;:[121.090144,29.251753]}" id="NCID0E1FAC" xlink:type="simple">29°15'06.31"N, 121°05'24.52"E</named-content></named-content>, alt. 1000 m, 25 April 2020, <italic>Xiao-Feng Jin &amp; Yi-Fei Lu</italic> 4583 (holotype: ZM; isotypes: HTC, PE).</p></tp:treatment-sec><tp:treatment-sec sec-type="description" id="SECID0EBGAC"><title>Description.</title><p><bold><italic>Herb</italic></bold> perennial, 12‒25 cm tall. <bold><italic>Roots</italic></bold> slender. <bold><italic>Stems</italic></bold> caespitose, unbranched, erect, green, sparsely to densely white-pubescent. <bold><italic>Leaves</italic></bold> opposite; basal and lower leaf blades spatulate or narrowly spatulate, 1.2‒3.2 cm long, 0.4‒0.8 cm wide, entire and sparsely ciliate at margin, apex acute, base attenuate, sparsely pubescent on both surfaces; upper leaf blades ovate, ovate-elliptic or oblong, 1.2‒4 cm long, 0.5‒1.5 cm wide, entire and sparsely ciliate at margin, apex acute, base slightly cordate, sparsely pubescent on both surfaces, sessile. <bold><italic><tp:taxon-name><tp:taxon-name-part taxon-name-part-type="genus" reg="Cyme">Cyme</tp:taxon-name-part></tp:taxon-name></italic></bold> terminal or axillary in upper part of stems, 6‒15-flowered; bracts leaf-like but smaller, narrowly ovate or lanceolate, herbaceous, sparsely pubescent on both surfaces; pedicels slender, 3‒12 mm long, white-pubescent; flowers white, 1.1‒1.3 cm in diam. <bold><italic>Sepals</italic></bold> 5, lanceolate, green, 5‒6 mm long, apex acuminate, margin membranous, abaxially pilose and glandular-pubescent. <bold><italic>Petals</italic></bold> 5, narrowly obovate, white, 6‒7 mm long, slightly longer than sepals, 2-lobed for ± 1/4 of length, lobes broadly ovate-oblong, apex acute, base glabrous. <bold><italic>Stamens</italic></bold> 10, filaments glabrous, slightly shorter than sepals. <bold><italic>Styles</italic></bold> 5, linear. <bold><italic>Capsules</italic></bold> cylindric, ± 2 as long as sepals, 10-toothed. <bold><italic>Seeds</italic></bold> numerous, subtriangular-globose, slightly compressed, brown, ca. 1 mm in diam., tuberculate. Flowering and fruiting April-May.</p><fig id="F1" position="float" orientation="portrait"><object-id xmlns:xlink="http://www.w3.org/1999/xlink" content-type="doi" xlink:type="simple">10.3897/phytokeys.184.73327.figure1</object-id><object-id xmlns:xlink="http://www.w3.org/1999/xlink" content-type="arpha" xlink:type="simple">8D3CF2C3-478C-53AC-BD4D-A38126E96D67</object-id><label>Figure 1.</label><caption><p><italic><tp:taxon-name><tp:taxon-name-part taxon-name-part-type="genus" reg="Cerastium">Cerastium</tp:taxon-name-part><tp:taxon-name-part taxon-name-part-type="species" reg="huadingense">huadingense</tp:taxon-name-part></tp:taxon-name></italic> sp. nov. <bold>A</bold> habit <bold>B</bold> indumentum on stem <bold>C</bold> basal leaf <bold>D</bold> upper leaf <bold>E</bold> indumentum on peduncle <bold>F</bold> vertical section of flower (showing sepals, petals, stamens and pistil) <bold>G</bold> petal <bold>H</bold> stamen <bold>I</bold> capsule with sepals and petals <bold>J</bold> seed (Illustrated by Hong Wang; based on <italic>Xiao-Feng Jin &amp; Yi-Fei Lu</italic> 4583, ZM).</p></caption><graphic xmlns:xlink="http://www.w3.org/1999/xlink" xlink:href="phytokeys-184-111-g001.jpg" position="float" orientation="portrait" xlink:type="simple" id="oo_607239.jpg"><uri content-type="original_file" xlink:type="simple">https://binary.pensoft.net/fig/607239</uri></graphic></fig><fig id="F2" position="float" orientation="portrait"><object-id xmlns:xlink="http://www.w3.org/1999/xlink" content-type="doi" xlink:type="simple">10.3897/phytokeys.184.73327.figure2</object-id><object-id xmlns:xlink="http://www.w3.org/1999/xlink" content-type="arpha" xlink:type="simple">1E25C1AF-B054-54A9-8A7C-B4D4BABAAA04</object-id><label>Figure 2.</label><caption><p>Comparison of <italic><tp:taxon-name><tp:taxon-name-part taxon-name-part-type="genus" reg="Cerastium">Cerastium</tp:taxon-name-part><tp:taxon-name-part taxon-name-part-type="species" reg="huadingense">huadingense</tp:taxon-name-part></tp:taxon-name></italic> and <italic><tp:taxon-name><tp:taxon-name-part taxon-name-part-type="genus" reg="Cerastium">C.</tp:taxon-name-part><tp:taxon-name-part taxon-name-part-type="species" reg="qingliangfengicum">qingliangfengicum</tp:taxon-name-part></tp:taxon-name></italic><bold>A–E</bold><italic><tp:taxon-name><tp:taxon-name-part taxon-name-part-type="genus" reg="Cerastium">Cerastium</tp:taxon-name-part><tp:taxon-name-part taxon-name-part-type="species" reg="huadingense">huadingense</tp:taxon-name-part></tp:taxon-name></italic> sp. nov. <bold>A</bold> habitat <bold>B</bold> habit <bold>C</bold> indumentum on stem <bold>D</bold> flower <bold>E</bold> capsule <bold>F–I</bold><italic><tp:taxon-name><tp:taxon-name-part taxon-name-part-type="genus" reg="Cerastium">Cerastium</tp:taxon-name-part><tp:taxon-name-part taxon-name-part-type="species" reg="qingliangfengicum">qingliangfengicum</tp:taxon-name-part></tp:taxon-name></italic><bold>F</bold> habitat <bold>G</bold> indumentum on stem <bold>H</bold> flower <bold>I</bold> capsule.</p></caption><graphic xmlns:xlink="http://www.w3.org/1999/xlink" xlink:href="phytokeys-184-111-g002.jpg" position="float" orientation="portrait" xlink:type="simple" id="oo_607240.jpg"><uri content-type="original_file" xlink:type="simple">https://binary.pensoft.net/fig/607240</uri></graphic></fig></tp:treatment-sec><tp:treatment-sec sec-type="distribution" id="SECID0EMLAC"><title>Distribution and habitat.</title><p>This new species is known from Mount Huading of Tiantai County and Mount Siming of Yuyao County, eastern Zhejiang. It grows under forest, in wet places or roadside at forest margin at the elevation of 900‒1000 m.</p></tp:treatment-sec><tp:treatment-sec sec-type="phenology" id="SECID0ERLAC"><title>Phenology.</title><p>Flowering and fruiting from mid-April to mid-May.</p></tp:treatment-sec><tp:treatment-sec sec-type="etymology" id="SECID0EWLAC"><title>Etymology.</title><p>The specific epithet ‘<italic><tp:taxon-name><tp:taxon-name-part taxon-name-part-type="genus" reg="Cerastium"/><tp:taxon-name-part taxon-name-part-type="species" reg="huadingense">huadingense</tp:taxon-name-part></tp:taxon-name></italic>’ refers to the type locality of the new species.</p></tp:treatment-sec><tp:treatment-sec sec-type="conservation status" id="SECID0EGMAC"><title>Conservation status.</title><p>Vulnerable, <abbrev xmlns:xlink="http://www.w3.org/1999/xlink" xlink:title="Vulnerable" id="ABBRID0EMMAC" xlink:type="simple">VU</abbrev> B2ab(iii)C1 (<xref ref-type="bibr" rid="B7">IUCN 2019</xref>). The new species is only known from two localities, Mount Huading in Tiantai and Mount Siming in Yuyao, and occupied less than 400 km<sup>2</sup> with about 5000 mature individuals. This species is considered as Vulnerable (<abbrev xmlns:xlink="http://www.w3.org/1999/xlink" xlink:title="Vulnerable" id="ABBRID0EWMAC" xlink:type="simple">VU</abbrev>) according to IUCN Red List Categories and Criteria (<xref ref-type="bibr" rid="B7">IUCN 2019</xref>) based on the current data.</p></tp:treatment-sec><tp:treatment-sec sec-type="Specimen examined" id="SECID0E5MAC"><title>Specimen examined.</title><p>Zhejiang (浙江): Tiantai (天台), Mount Huading (华顶山), Mochi (墨池), in wet place, alt. 900 m, 14 April 2018, <italic>Wen-Yuan Xie</italic> TT18041411 (PE, ZJFC, ZM), the same locality, under forest, 12 May 1978, <italic>Chao-Fang Zhang</italic> 3881 (ZJFC, ZM), roadside, alt. 1000 m, 25 April. 2020, <italic>Xiao-Feng Jin &amp; Yi-Fei Lu</italic> 4584 (HTC, PE, ZM), 11 May 2020, <italic>Yi-Fei Lu</italic> 235 (HTC, PE, ZJFC, ZM); Mount Huading (华顶山), Ximaopeng (西茅蓬), roadside, alt. 900 m, 26 April 1976, <italic>Chao-Zong Zheng</italic> 8160 (HTC, ZM). Yuyao (余姚), Mount Siming (四明山), 28 April. 2018, <italic>Zheng-Hai Chen &amp; Jian-Sheng Wang</italic> YY18042801 (HTC, ZJFC, ZM).</p></tp:treatment-sec><tp:treatment-sec sec-type="notes" id="SECID0EQNAC"><title>Notes.</title><p>The genus <italic><tp:taxon-name><tp:taxon-name-part taxon-name-part-type="genus" reg="Cerastium">Cerastium</tp:taxon-name-part></tp:taxon-name></italic> contains ca. 100 species and is almost cosmopolitan, but is mainly distributed in north temperate regions. Twenty-five species were recorded in China (<xref ref-type="bibr" rid="B14">Lu and Morton 2001</xref>; <xref ref-type="bibr" rid="B29">Zhang et al. 2008</xref>; <xref ref-type="bibr" rid="B28">Yao et al. 2021</xref>). A recent study revealed that the monotypic genus <italic><tp:taxon-name><tp:taxon-name-part taxon-name-part-type="genus" reg="Pseudocerastium">Pseudocerastium</tp:taxon-name-part></tp:taxon-name></italic> was merged in <italic><tp:taxon-name><tp:taxon-name-part taxon-name-part-type="genus" reg="Cerastium">Cerastium</tp:taxon-name-part></tp:taxon-name></italic> (<xref ref-type="bibr" rid="B28">Yao et al. 2021</xref>).</p><p><italic><tp:taxon-name><tp:taxon-name-part taxon-name-part-type="genus" reg="Cerastium">Cerastium</tp:taxon-name-part><tp:taxon-name-part taxon-name-part-type="species" reg="huadingense">huadingense</tp:taxon-name-part></tp:taxon-name></italic> X.F.Jin, W.Y.Xie &amp; Y.F.Lu is most similar to <italic><tp:taxon-name><tp:taxon-name-part taxon-name-part-type="genus" reg="Cerastium">C.</tp:taxon-name-part><tp:taxon-name-part taxon-name-part-type="species" reg="qingliangfengicum">qingliangfengicum</tp:taxon-name-part></tp:taxon-name></italic> in pubescent stems, 5 styles and petals longer than sepals, but differs in having sterile stems absent, leaves sessile, petals slightly longer than sepals, and stamens slightly shorter than sepals. With loosely flowered cymes, pubescent pedicels, and petals 2-lobed at the apex, the new species, <italic><tp:taxon-name><tp:taxon-name-part taxon-name-part-type="genus" reg="Cerastium">C.</tp:taxon-name-part><tp:taxon-name-part taxon-name-part-type="species" reg="qingliangfengicum">qingliangfengicum</tp:taxon-name-part></tp:taxon-name></italic>, <italic><tp:taxon-name><tp:taxon-name-part taxon-name-part-type="genus" reg="Cerastium">C.</tp:taxon-name-part><tp:taxon-name-part taxon-name-part-type="species" reg="jiuhuashanense">jiuhuashanense</tp:taxon-name-part></tp:taxon-name></italic> and <italic><tp:taxon-name><tp:taxon-name-part taxon-name-part-type="genus" reg="Cerastium">C.</tp:taxon-name-part><tp:taxon-name-part taxon-name-part-type="species" reg="wilsonii">wilsonii</tp:taxon-name-part></tp:taxon-name></italic> are similar to each another and form a complex. The morphological characters distinguished from these species are shown in Table <xref ref-type="table" rid="T1">1</xref>.</p><table-wrap id="T1" position="float" orientation="portrait"><label>Table 1.</label><caption><p>Comparisons of <italic><tp:taxon-name><tp:taxon-name-part taxon-name-part-type="genus" reg="Cerastium">Cerastium</tp:taxon-name-part><tp:taxon-name-part taxon-name-part-type="species" reg="huadingense">huadingense</tp:taxon-name-part></tp:taxon-name></italic>, <italic><tp:taxon-name><tp:taxon-name-part taxon-name-part-type="genus" reg="Cerastium">C.</tp:taxon-name-part><tp:taxon-name-part taxon-name-part-type="species" reg="qingliangfengicum">qingliangfengicum</tp:taxon-name-part></tp:taxon-name></italic>, <italic><tp:taxon-name><tp:taxon-name-part taxon-name-part-type="genus" reg="Cerastium">C.</tp:taxon-name-part><tp:taxon-name-part taxon-name-part-type="species" reg="jiuhuashanense">jiuhuashanense</tp:taxon-name-part></tp:taxon-name></italic> and <italic><tp:taxon-name><tp:taxon-name-part taxon-name-part-type="genus" reg="Cerastium">C.</tp:taxon-name-part><tp:taxon-name-part taxon-name-part-type="species" reg="wilsonii">wilsonii</tp:taxon-name-part></tp:taxon-name></italic>.</p></caption><table id="TID0E4UAG" rules="all"><tbody><tr><th rowspan="1" colspan="1">Traits</th><th rowspan="1" colspan="1">
                    <italic><tp:taxon-name><tp:taxon-name-part taxon-name-part-type="genus" reg="Cerastium">Cerastium</tp:taxon-name-part><tp:taxon-name-part taxon-name-part-type="species" reg="huadingense">huadingense</tp:taxon-name-part></tp:taxon-name></italic>
                  </th><th rowspan="1" colspan="1">
                    <italic><tp:taxon-name><tp:taxon-name-part taxon-name-part-type="genus" reg="Cerastium">C.</tp:taxon-name-part><tp:taxon-name-part taxon-name-part-type="species" reg="qingliangfengicum">qingliangfengicum</tp:taxon-name-part></tp:taxon-name></italic>
                  </th><th rowspan="1" colspan="1">
                    <italic><tp:taxon-name><tp:taxon-name-part taxon-name-part-type="genus" reg="Cerastium">C.</tp:taxon-name-part><tp:taxon-name-part taxon-name-part-type="species" reg="jiuhuashanense">jiuhuashanense</tp:taxon-name-part></tp:taxon-name></italic>
                  </th><th rowspan="1" colspan="1">
                    <italic><tp:taxon-name><tp:taxon-name-part taxon-name-part-type="genus" reg="Cerastium">C.</tp:taxon-name-part><tp:taxon-name-part taxon-name-part-type="species" reg="wilsonii">wilsonii</tp:taxon-name-part></tp:taxon-name></italic>
                  </th></tr><tr><td rowspan="1" colspan="5">
                    <bold>Leaf</bold>
                  </td></tr><tr><td rowspan="1" colspan="1">Petiole</td><td rowspan="1" colspan="1">sessile on sterile stems</td><td rowspan="1" colspan="1">5‒9 mm long</td><td rowspan="1" colspan="1">basal leaves: 4‒5 mm long; upper ones: sessile</td><td rowspan="1" colspan="1">basal leaves: 3‒6 mm long; upper ones: sessile</td></tr><tr><td rowspan="1" colspan="1">Indumentum</td><td rowspan="1" colspan="1">sparsely pubescent on both surfaces</td><td rowspan="1" colspan="1">densely pubescent on both surfaces</td><td rowspan="1" colspan="1">sparsely pubescent on both surfaces</td><td rowspan="1" colspan="1">sparsely pubescent on both surfaces</td></tr><tr><td rowspan="1" colspan="5">
                    <bold>Flower</bold>
                  </td></tr><tr><td rowspan="1" colspan="1">Sepal</td><td rowspan="1" colspan="1">5‒6 mm long</td><td rowspan="1" colspan="1">6‒8 mm long</td><td rowspan="1" colspan="1">5‒7 mm long</td><td rowspan="1" colspan="1">ca. 6 mm long</td></tr><tr><td rowspan="1" colspan="1">Petal</td><td rowspan="1" colspan="1">6‒7 mm long, slightly longer than sepals, 2-lobed for ± 1/4 of length</td><td rowspan="1" colspan="1">10–12 mm long, ca. twice as long as sepals, 2-lobed for ± 1/2 of length</td><td rowspan="1" colspan="1">10–12 mm long, ca. twice as long as sepals, 2-lobed for ± 1/2 of length</td><td rowspan="1" colspan="1">ca. 12 mm long, ca. twice as long as sepals, 2-lobed for ± 1/2 of length</td></tr><tr><td rowspan="1" colspan="1">Filament</td><td rowspan="1" colspan="1">glabrous</td><td rowspan="1" colspan="1">glabrous</td><td rowspan="1" colspan="1">villous on lower part</td><td rowspan="1" colspan="1">glabrous</td></tr><tr><td rowspan="1" colspan="1">Seed shape</td><td rowspan="1" colspan="1">subtriangular-globose</td><td rowspan="1" colspan="1">subtriangular-globose</td><td rowspan="1" colspan="1">subtriangular-globose</td><td rowspan="1" colspan="1">compressed globose</td></tr></tbody></table></table-wrap></tp:treatment-sec><ref-list><ref id="B7"><mixed-citation xmlns:xlink="http://www.w3.org/1999/xlink" xlink:type="simple"><institution xlink:type="simple">IUCN</institution> (<year>2019</year>) Guidelines for using the IUCN Red List Categories and Criteria. Version 14. Prepared by the Standards and Petitions Subcommittee. <ext-link xlink:type="simple" ext-link-type="uri" xlink:href="https://www.iucnredlist.org/resources/redlistguidelines">https://www.iucnredlist.org/resources/redlistguidelines</ext-link> [accessed on 15 March 2021]</mixed-citation></ref><ref id="B14"><mixed-citation xmlns:xlink="http://www.w3.org/1999/xlink" xlink:type="simple"><person-group><name name-style="western"><surname>Lu</surname><given-names>DQ</given-names></name><name name-style="western"><surname>Morton</surname><given-names>JK</given-names></name></person-group> (<year>2001</year>) <article-title><italic><tp:taxon-name><tp:taxon-name-part taxon-name-part-type="genus">Cerastium</tp:taxon-name-part></tp:taxon-name></italic>.</article-title> In: <person-group><name name-style="western"><surname>Wu</surname><given-names>ZY</given-names></name><name name-style="western"><surname>Raven</surname><given-names>PH</given-names></name></person-group> (<role>Eds</role>) <issue-title>Flora of China (Vol.</issue-title><source>6). Science Press, Beijing and Missouri Botanical Garden Press, St. Louis</source>, <fpage>31</fpage>–<lpage>37</lpage>.</mixed-citation></ref><ref id="B29"><mixed-citation xmlns:xlink="http://www.w3.org/1999/xlink" xlink:type="simple"><person-group><name name-style="western"><surname>Zhang</surname><given-names>HW</given-names></name><name name-style="western"><surname>Weng</surname><given-names>DM</given-names></name><name name-style="western"><surname>Jin</surname><given-names>XF</given-names></name></person-group> (<year>2008</year>) <article-title><italic><tp:taxon-name><tp:taxon-name-part taxon-name-part-type="genus">Cerastium</tp:taxon-name-part><tp:taxon-name-part taxon-name-part-type="species">qingliangfengicum</tp:taxon-name-part></tp:taxon-name></italic> (<tp:taxon-name><tp:taxon-name-part taxon-name-part-type="family">Caryophyllaceae</tp:taxon-name-part></tp:taxon-name>), a new species from Zhejiang, China.</article-title><source>Annales Botanici Fennici</source><volume>45</volume>(<issue>4</issue>): <fpage>307</fpage>–<lpage>310</lpage>. <ext-link xlink:type="simple" ext-link-type="doi" xlink:href="10.5735/085.045.0411">https://doi.org/10.5735/085.045.0411</ext-link></mixed-citation></ref><ref id="B28"><mixed-citation xmlns:xlink="http://www.w3.org/1999/xlink" xlink:type="simple"><person-group><name name-style="western"><surname>Yao</surname><given-names>G</given-names></name><name name-style="western"><surname>Xue</surname><given-names>BN</given-names></name><name name-style="western"><surname>Liu</surname><given-names>K</given-names></name><name name-style="western"><surname>Li</surname><given-names>YL</given-names></name><name name-style="western"><surname>Huang</surname><given-names>JX</given-names></name><name name-style="western"><surname>Zhai</surname><given-names>JW</given-names></name></person-group> (<year>2021</year>) <article-title>Phylogenetic estimation and morphological evolution of <tp:taxon-name><tp:taxon-name-part taxon-name-part-type="tribe">Alsineae</tp:taxon-name-part></tp:taxon-name> (<tp:taxon-name><tp:taxon-name-part taxon-name-part-type="family">Caryophyllaceae</tp:taxon-name-part></tp:taxon-name>) shed new insight into the taxonomic status of the genus <italic><tp:taxon-name><tp:taxon-name-part taxon-name-part-type="genus">Pseudocerastium</tp:taxon-name-part></tp:taxon-name></italic>.</article-title><source>Plant Diversity</source><volume>43</volume>(<issue>4</issue>): <fpage>299</fpage>–<lpage>307</lpage>. <ext-link xlink:type="simple" ext-link-type="doi" xlink:href="10.1016/j.pld.2020.11.001">https://doi.org/10.1016/j.pld.2020.11.001</ext-link></mixed-citation></ref></ref-list></tp:taxon-treatment>
