# Supplementary material for: Two new species and a new combination from Zhejiang, East China
Source: PhytoKeys. 2021 Nov 5;184:111–26. doi: 10.3897/phytokeys.184.73327 (PMC8589776; doi:10.3897/phytokeys.184.73327)
Supplement: XML Treatment for Sinopogonanthera setulosa [file phytokeys.184.73327-treatment2.xml]

<!DOCTYPE tp:taxon-treatment
  PUBLIC "-//TaxonX//DTD Taxonomic Treatment Publishing DTD v0 20100105//EN" "tax-treatment-NSO.dtd">
<tp:taxon-treatment xmlns:tp="http://www.plazi.org/taxpub"><tp:treatment-meta><kwd-group><label>Taxon classification</label><kwd><named-content xmlns:xlink="http://www.w3.org/1999/xlink" content-type="kingdom">Plantae</named-content></kwd><kwd><named-content xmlns:xlink="http://www.w3.org/1999/xlink" content-type="order">Lamiales</named-content></kwd><kwd><named-content xmlns:xlink="http://www.w3.org/1999/xlink" content-type="family">Lamiaceae</named-content></kwd></kwd-group><mixed-citation publication-type="journal"><person-group><name><surname>Lu</surname><given-names>Yi-Fei</given-names></name><name><surname>Xu</surname><given-names>Yue-Liang</given-names></name><name><surname>Xie</surname><given-names>Wen-Yuan</given-names></name><name><surname>Zhang</surname><given-names>Hong-Wei</given-names></name><name><surname>Zheng</surname><given-names>Zi-Hong</given-names></name><name><surname>Cai</surname><given-names>Xin</given-names></name><name><surname>Jin</surname><given-names>Xiao-Feng</given-names></name></person-group><article-title>Two new species and a new combination from Zhejiang, East China</article-title><source>PhytoKeys</source><day>05</day><month>11</month><year>2021</year><volume>184</volume><fpage>111</fpage><lpage>126</lpage><pub-id pub-id-type="doi">10.3897/phytokeys.184.73327</pub-id></mixed-citation></tp:treatment-meta><tp:nomenclature><tp:taxon-name>
            <object-id xmlns:xlink="http://www.w3.org/1999/xlink" content-type="arpha" xlink:type="simple">D01D21EE-1575-5C3B-ADBD-A843603121BF</object-id>
            <tp:taxon-name-part taxon-name-part-type="genus" reg="Sinopogonanthera">Sinopogonanthera</tp:taxon-name-part>
            <tp:taxon-name-part taxon-name-part-type="species" reg="setulosa">setulosa</tp:taxon-name-part>
            <object-id xmlns:xlink="http://www.w3.org/1999/xlink" content-type="ipni" xlink:type="simple">urn:lsid:ipni.org:names:77221582-1</object-id>
          </tp:taxon-name><tp:taxon-authority>(C.Y.Wu &amp; H.W. Li) H.W.Zhang &amp; X.F.Jin</tp:taxon-authority><tp:taxon-status xmlns:xlink="http://www.w3.org/1999/xlink" xlink:type="simple">comb. nov.</tp:taxon-status><xref ref-type="fig" rid="F3">Chinese name: 小刺毛髯药草 Figs 3</xref><xref ref-type="fig" rid="F4">, 4</xref><tp:nomenclature-citation-list><tp:nomenclature-citation><tp:taxon-name>
                <tp:taxon-name-part taxon-name-part-type="genus" reg="Sinopogonanthera"/>
                <tp:taxon-name-part taxon-name-part-type="species" reg="zhejiangensis"/>
              </tp:taxon-name><comment>≡ <tp:taxon-name><tp:taxon-name-part taxon-name-part-type="genus" reg="Sinopogonanthera">Sinopogonanthera</tp:taxon-name-part><tp:taxon-name-part taxon-name-part-type="species" reg="zhejiangensis">zhejiangensis</tp:taxon-name-part></tp:taxon-name> H.W.Zhang &amp; X.F.Jin, Fl. Zhejiang (New Ed.) 7: 230. 2020, nom. nud. </comment></tp:nomenclature-citation></tp:nomenclature-citation-list></tp:nomenclature><tp:treatment-sec sec-type="Basionym" id="SECID0E6JAE"><title>Basionym.</title><p><italic><tp:taxon-name><tp:taxon-name-part taxon-name-part-type="genus" reg="Paraphlomis">Paraphlomis</tp:taxon-name-part><tp:taxon-name-part taxon-name-part-type="species" reg="setulosa">setulosa</tp:taxon-name-part></tp:taxon-name></italic> C.Y.Wu &amp; H.W.Li, Fl. Reipubl. Popularis Sin. 65(2): 602. 1977. Type: China. Anhui (安徽), Xiuning (休宁), 20 June 1959, <italic>Ren-Hua Shan, Xiu Wu</italic> 2226 (holotype: NAS 00072429!).</p></tp:treatment-sec><tp:treatment-sec sec-type="notes" id="SECID0ESKAE"><title>Note.</title><p>Based on the type specimen and the other related specimen examination, we emended the morphology of the species and described it below</p></tp:treatment-sec><tp:treatment-sec sec-type="description" id="SECID0EXKAE"><title>Description emended.</title><p><bold><italic>Herb</italic></bold> perennial, rhizomatous. <bold><italic>Stems</italic></bold> erect, unbranched, 30‒80 cm tall, 2‒3.5 mm in diam., obtusely 4-angled, shallowly canaliculate, densely retrorsely white-setulose. <bold><italic>Leaves</italic></bold> opposite; blades elliptic, oblong-ovate, elliptic-ovate or ovate, 7‒19 cm long, 3‒9.5 cm wide, apex acuminate, base broadly cuneate, margin serrate, adaxially green, abaxially pale green, sparsely pubescent on both sides, densely pubescent on mid-ribs, lateral veins 5‒8 pairs; petioles 0.5‒4.5 cm long, adaxially flat, densely white-setulose. <bold><italic>Verticillasters</italic></bold> axillary, (3‒)7‒14-flowered, 1.5‒3 cm in diam.; pedicels 1‒2 mm long or subsessile; bracteoles subulate, 1.5‒3 mm long, densely setuloae. <bold><italic>Calyx</italic></bold> tubular-obconical, 7‒9 mm long, outside densely setulose, 5-veined, 5-lobed; teeth oblong-lanceolate or triangular, 2.5‒3 mm long, apex acuminate, white-setulose. <bold><italic>Corolla</italic></bold> pale purple or pink, 10‒15 mm long, outside densely appressed-pilose, inside sparsely pilose, hairy-annulate on lower part; tube 6‒8 mm long, nearly straight, upper part slightly curved, amplified, with limb 2-lipped; upper lip straight, obovate-oblong, 5‒5.5 mm long, apex emarginate; lower lip 3-lobed, middle lobe broadly obovate, ca. 3.5 mm long, 2.5‒3 mm wide, apex emarginate, lateral lobes ovate, ca. 2.5 mm long, ca. 1.5 mm wide. <bold><italic>Stamens</italic></bold> 4, didynamous, nearly included, posterior 2 inserted in lower lip of corolla larynx, anterior 2 inserted in upper lip of corolla larynx, filaments sparsely pilose, anthers barbate, cells strongly divergent. <bold><italic>Ovary</italic></bold> glabrous; style slender, slightly exserted, apex 2-cleft. <bold><italic>Disc</italic></bold> persistent, cup-shaped. <bold><italic>Nutlets</italic></bold> obovoid, obtusely trigonous, gray-brown, ca. 2 mm long, apex truncate. Flowering and fruiting June-August.</p></tp:treatment-sec><tp:treatment-sec sec-type="Specimen examined" id="SECID0ECMAE"><title>Specimen examined.</title><p>Anhui (安徽), Xiuning (休宁), 29 June 1959, <italic>Ren-Hua Shan</italic>, <italic>Xiu Wu</italic> 2674 (paratype: NAS). Zhejiang (浙江): Kaihua (开化), Mount Gutian (古田山), roadside under forest, alt. 400 m, 28 June 2018, <italic>Xiao-Feng Jin</italic> 4230 (HTC, ZM). Lin’an (临安), Tuankou Town (湍口), Tangli Village (塘里村), in grasses under <italic><tp:taxon-name><tp:taxon-name-part taxon-name-part-type="genus" reg="Torreya">Torreya</tp:taxon-name-part></tp:taxon-name></italic> forest, alt. 550 m, 4 August 2014, <italic>Xiao-Feng Jin</italic> 3316, 3317, 3318 (ZJFC, ZM), the same locality, under forest, 5 June 2013, <italic>Hong-Wei Zhang</italic> 0001 (HTC, ZM), cultivated in Changhua (昌化), introduced from Tangli Village (塘里村) of Tuankou Town (湍口镇), 11 June 2021, <italic>Yi-Fei Lu &amp; Xiao-Feng Jin</italic> 242 (holotype: ZM; isotypes: HTC, KUN for <italic><tp:taxon-name><tp:taxon-name-part taxon-name-part-type="genus" reg="Sinopogonanthera">Sinopogonanthera</tp:taxon-name-part><tp:taxon-name-part taxon-name-part-type="species" reg="zhejiangensis">zhejiangensis</tp:taxon-name-part></tp:taxon-name></italic>). Qujiang (衢江), Qianligang (千里岗), 22 July 2017, <italic>Zheng-Hai Chen</italic> s.n. (HTC).</p><fig id="F3" position="float" orientation="portrait"><object-id xmlns:xlink="http://www.w3.org/1999/xlink" content-type="doi" xlink:type="simple">10.3897/phytokeys.184.73327.figure3</object-id><object-id xmlns:xlink="http://www.w3.org/1999/xlink" content-type="arpha" xlink:type="simple">4CAB0F82-B262-5016-BA93-C41501B31919</object-id><label>Figure 3.</label><caption><p><italic><tp:taxon-name><tp:taxon-name-part taxon-name-part-type="genus" reg="Sinopogonanthera">Sinopogonanthera</tp:taxon-name-part><tp:taxon-name-part taxon-name-part-type="species" reg="setulosa">setulosa</tp:taxon-name-part></tp:taxon-name></italic><bold>A</bold> lower part of habit <bold>B</bold> upper part of habit <bold>C</bold> indumentum on stem <bold>D</bold> flower with bracteole <bold>E</bold> opened corolla <bold>F</bold> anther <bold>G</bold> stigma <bold>H</bold> dorsal section of nutlet <bold>I</bold> ventral section of nutlet (Illustrated by Xiao-Feng Jin; based on <italic>Yi-Fei Lu &amp; Xiao-Feng Jin</italic> 242, ZM).</p></caption><graphic xmlns:xlink="http://www.w3.org/1999/xlink" xlink:href="phytokeys-184-111-g003.jpg" position="float" orientation="portrait" xlink:type="simple" id="oo_607241.jpg"><uri content-type="original_file" xlink:type="simple">https://binary.pensoft.net/fig/607241</uri></graphic></fig><fig id="F4" position="float" orientation="portrait"><object-id xmlns:xlink="http://www.w3.org/1999/xlink" content-type="doi" xlink:type="simple">10.3897/phytokeys.184.73327.figure4</object-id><object-id xmlns:xlink="http://www.w3.org/1999/xlink" content-type="arpha" xlink:type="simple">7E783F95-1529-59AF-BBA2-C1899173FAE0</object-id><label>Figure 4.</label><caption><p>Comparison of <italic><tp:taxon-name><tp:taxon-name-part taxon-name-part-type="genus" reg="Sinopogonanthera">Sinopogonanthera</tp:taxon-name-part><tp:taxon-name-part taxon-name-part-type="species" reg="setulosa">setulosa</tp:taxon-name-part></tp:taxon-name></italic> and <italic><tp:taxon-name><tp:taxon-name-part taxon-name-part-type="genus" reg="Sinopogonanthera">S.</tp:taxon-name-part><tp:taxon-name-part taxon-name-part-type="species" reg="intermedia">intermedia</tp:taxon-name-part></tp:taxon-name></italic><bold>A–F</bold><italic><tp:taxon-name><tp:taxon-name-part taxon-name-part-type="genus" reg="Sinopogonanthera">Sinopogonanthera</tp:taxon-name-part><tp:taxon-name-part taxon-name-part-type="species" reg="setulosa">setulosa</tp:taxon-name-part></tp:taxon-name></italic><bold>A</bold> habitat <bold>B</bold> rhizome <bold>C</bold> calyx <bold>D</bold> inflorescence <bold>E</bold> corolla <bold>F</bold> nutlet <bold>G–K</bold><italic><tp:taxon-name><tp:taxon-name-part taxon-name-part-type="genus" reg="Sinopogonanthera">Sinopogonanthera</tp:taxon-name-part><tp:taxon-name-part taxon-name-part-type="species" reg="intermedia">intermedia</tp:taxon-name-part></tp:taxon-name></italic><bold>G</bold> habit <bold>H</bold> inflorescence <bold>I</bold> nutlet <bold>J</bold> calyx <bold>K</bold> corolla.</p></caption><graphic xmlns:xlink="http://www.w3.org/1999/xlink" xlink:href="phytokeys-184-111-g004.jpg" position="float" orientation="portrait" xlink:type="simple" id="oo_607242.jpg"><uri content-type="original_file" xlink:type="simple">https://binary.pensoft.net/fig/607242</uri></graphic></fig></tp:treatment-sec><tp:treatment-sec sec-type="notes" id="SECID0EHRAE"><title>Notes.</title><p>Twenty-eight species with nine varieties within the genus <italic><tp:taxon-name><tp:taxon-name-part taxon-name-part-type="genus" reg="Paraphlomis">Paraphlomis</tp:taxon-name-part></tp:taxon-name></italic> are currently recognized, which are mainly distributed in tropical and subtropical evergreen and mixed forests (<xref ref-type="bibr" rid="B4">Chen et al. 2021</xref>). <xref ref-type="bibr" rid="B11">Li (1965)</xref> revised <italic><tp:taxon-name><tp:taxon-name-part taxon-name-part-type="genus" reg="Paraphlomis">Paraphlomis</tp:taxon-name-part></tp:taxon-name></italic> from China and 21 species with eight varieties were recognized. <xref ref-type="bibr" rid="B21">Wu &amp; Li (1977)</xref> published <italic><tp:taxon-name><tp:taxon-name-part taxon-name-part-type="genus" reg="Paraphlomis">Paraphlomis</tp:taxon-name-part><tp:taxon-name-part taxon-name-part-type="species" reg="setulosa">setulosa</tp:taxon-name-part></tp:taxon-name></italic> and <italic><tp:taxon-name><tp:taxon-name-part taxon-name-part-type="genus" reg="Paraphlomis">P.</tp:taxon-name-part><tp:taxon-name-part taxon-name-part-type="species" reg="reflexa">reflexa</tp:taxon-name-part></tp:taxon-name></italic> as two new species, and they described that <italic><tp:taxon-name><tp:taxon-name-part taxon-name-part-type="genus" reg="Paraphlomis">Paraphlomis</tp:taxon-name-part><tp:taxon-name-part taxon-name-part-type="species" reg="setulosa">setulosa</tp:taxon-name-part></tp:taxon-name></italic> had anther cells strongly divergent. The taxonomic treatment of the genus <italic><tp:taxon-name><tp:taxon-name-part taxon-name-part-type="genus" reg="Paraphlomis">Paraphlomis</tp:taxon-name-part></tp:taxon-name></italic> in <italic>Flora of China</italic> was just the same as Wu &amp; Li in <italic>Flora Reipublicae Popularis Sinicae</italic> (Li &amp; Hedge 1994). <xref ref-type="bibr" rid="B5">Guo (1993)</xref> established a new genus <italic><tp:taxon-name><tp:taxon-name-part taxon-name-part-type="genus" reg="Pogonanthera">Pogonanthera</tp:taxon-name-part></tp:taxon-name></italic> close to <italic><tp:taxon-name><tp:taxon-name-part taxon-name-part-type="genus" reg="Paraphlomis">Paraphlomis</tp:taxon-name-part></tp:taxon-name></italic> but mainly differs from barbate anthers and filament appendages at the apex. Unfortunately, <italic><tp:taxon-name><tp:taxon-name-part taxon-name-part-type="genus" reg="Pogonanthera">Pogonanthera</tp:taxon-name-part></tp:taxon-name></italic> H.W.Li &amp; X.H.Guo is a later homonym and <xref ref-type="bibr" rid="B12">Li (1993)</xref> proposed <italic><tp:taxon-name><tp:taxon-name-part taxon-name-part-type="genus" reg="Sinopogonanthera">Sinopogonanthera</tp:taxon-name-part></tp:taxon-name></italic> H.W.Li as the replacement name, which were accepted and adopted (<xref ref-type="bibr" rid="B6">Guo 1995</xref>; <xref ref-type="bibr" rid="B31">Zheng 2005</xref>).</p><p>The genus <italic><tp:taxon-name><tp:taxon-name-part taxon-name-part-type="genus" reg="Sinopogonanthera">Sinopogonanthera</tp:taxon-name-part></tp:taxon-name></italic> contains three species, and the key to these three species is shown as follows. <italic><tp:taxon-name><tp:taxon-name-part taxon-name-part-type="genus" reg="Sinopogonanthera">Sinopogonanthera</tp:taxon-name-part><tp:taxon-name-part taxon-name-part-type="species" reg="caulopteris">caulopteris</tp:taxon-name-part></tp:taxon-name></italic> H.W.Li has verticillasters up to 30-flowered, leaf blade long-elliptic, base cuneate and decurrent, petioles very short or subsessile, and stems narrowly alate. <italic><tp:taxon-name><tp:taxon-name-part taxon-name-part-type="genus" reg="Sinopogonanthera">Sinopogonanthera</tp:taxon-name-part><tp:taxon-name-part taxon-name-part-type="species" reg="intermedia">intermedia</tp:taxon-name-part></tp:taxon-name></italic> (C.Y.Wu &amp; H.W.Li) H.W.Li has verticillasters 10‒14-flowered, leaf blade ovate to ovate-rounded, base broadly cuneate, petioles 1‒6 cm long. <italic><tp:taxon-name><tp:taxon-name-part taxon-name-part-type="genus" reg="Sinopogonanthera">Sinopogonanthera</tp:taxon-name-part><tp:taxon-name-part taxon-name-part-type="species" reg="setulosa">setulosa</tp:taxon-name-part></tp:taxon-name></italic> is somewhat similar to <italic><tp:taxon-name><tp:taxon-name-part taxon-name-part-type="genus" reg="Sinopogonanthera">S.</tp:taxon-name-part><tp:taxon-name-part taxon-name-part-type="species" reg="intermedia">intermedia</tp:taxon-name-part></tp:taxon-name></italic> in attenuate but not decurrent leaf blades at the base and leaf blade petiolate, but differs in having calyx lobes oblong-lanceolate, 2.5‒3 mm long, corolla outside densely appressed-white-pilose, and leaves without glands. The species <italic><tp:taxon-name><tp:taxon-name-part taxon-name-part-type="genus" reg="Sinopogonanthera">Sinopogonanthera</tp:taxon-name-part><tp:taxon-name-part taxon-name-part-type="species" reg="zhejiangensis">zhejiangensis</tp:taxon-name-part></tp:taxon-name></italic> (nom. nud.) is consistent to <italic><tp:taxon-name><tp:taxon-name-part taxon-name-part-type="genus" reg="Sinopogonanthera">S.</tp:taxon-name-part><tp:taxon-name-part taxon-name-part-type="species" reg="setulosa">setulosa</tp:taxon-name-part></tp:taxon-name></italic> and here reduced to synonym.</p></tp:treatment-sec><ref-list><ref id="B4"><mixed-citation xmlns:xlink="http://www.w3.org/1999/xlink" xlink:type="simple"><person-group><name name-style="western"><surname>Chen</surname><given-names>YP</given-names></name><name name-style="western"><surname>Liu</surname><given-names>A</given-names></name><name name-style="western"><surname>Yu</surname><given-names>XL</given-names></name><name name-style="western"><surname>Xiang</surname><given-names>CL</given-names></name></person-group> (<year>2021</year>) <article-title>A preliminary phylogenetic study of <italic><tp:taxon-name><tp:taxon-name-part taxon-name-part-type="genus">Paraphlomis</tp:taxon-name-part></tp:taxon-name></italic> (<tp:taxon-name><tp:taxon-name-part taxon-name-part-type="family">Lamiaceae</tp:taxon-name-part></tp:taxon-name>) based on molecular and morphological evidence.</article-title><source>Plant Diversity</source><volume>43</volume>(<issue>3</issue>): <fpage>206</fpage>–<lpage>215</lpage>. <ext-link xlink:type="simple" ext-link-type="doi" xlink:href="10.1016/j.pld.2021.03.002">https://doi.org/10.1016/j.pld.2021.03.002</ext-link></mixed-citation></ref><ref id="B11"><mixed-citation xmlns:xlink="http://www.w3.org/1999/xlink" xlink:type="simple"><person-group><name name-style="western"><surname>Li</surname><given-names>HW</given-names></name></person-group> (<year>1965</year>) <article-title>Revisio generis <italic><tp:taxon-name><tp:taxon-name-part taxon-name-part-type="genus">Paraphlomis</tp:taxon-name-part></tp:taxon-name></italic> Labiatarum Sinensium.</article-title><source>Zhiwu Fenlei Xuebao</source><volume>10</volume>(<issue>1</issue>): <fpage>57</fpage>–<lpage>74</lpage>.</mixed-citation></ref><ref id="B21"><mixed-citation xmlns:xlink="http://www.w3.org/1999/xlink" xlink:type="simple"><person-group><name name-style="western"><surname>Wu</surname><given-names>CY</given-names></name><name name-style="western"><surname>Li</surname><given-names>HW</given-names></name></person-group> (<year>1977</year>) <article-title><italic><tp:taxon-name><tp:taxon-name-part taxon-name-part-type="genus">Paraphlomis</tp:taxon-name-part></tp:taxon-name></italic>.</article-title> In: <person-group><name name-style="western"><surname>Wu</surname><given-names>CY</given-names></name><name name-style="western"><surname>Li</surname><given-names>HW</given-names></name></person-group> (<role>Eds.</role>) <issue-title>Flora Reipublicae Popularis Sinicae (Vol.</issue-title><source>65–2). Science Press, Beijing</source>, <fpage>545</fpage>–<lpage>572</lpage>.</mixed-citation></ref><ref id="B5"><mixed-citation xmlns:xlink="http://www.w3.org/1999/xlink" xlink:type="simple"><person-group><name name-style="western"><surname>Guo</surname><given-names>XH</given-names></name></person-group> (<year>1993</year>) <article-title>New taxa of <tp:taxon-name><tp:taxon-name-part taxon-name-part-type="family">Labiatae</tp:taxon-name-part></tp:taxon-name> from China.</article-title><source>Zhiwu Fenlei Xuebao</source><volume>31</volume>(<issue>3</issue>): <fpage>266</fpage>–<lpage>272</lpage>.</mixed-citation></ref><ref id="B12"><mixed-citation xmlns:xlink="http://www.w3.org/1999/xlink" xlink:type="simple"><person-group><name name-style="western"><surname>Li</surname><given-names>HW</given-names></name></person-group> (<year>1993</year>) New names for some <tp:taxon-name><tp:taxon-name-part taxon-name-part-type="family">Lamiaceae</tp:taxon-name-part></tp:taxon-name> plants. Yunnan Zhi Wu Yan Jiu 15(4): e346.</mixed-citation></ref><ref id="B6"><mixed-citation xmlns:xlink="http://www.w3.org/1999/xlink" xlink:type="simple"><person-group><name name-style="western"><surname>Guo</surname><given-names>XH</given-names></name></person-group> (<year>1995</year>) <article-title>A discussion on the systematic position and distribution of the genus <italic><tp:taxon-name><tp:taxon-name-part taxon-name-part-type="genus">Pogonanthera</tp:taxon-name-part></tp:taxon-name></italic> in <tp:taxon-name><tp:taxon-name-part taxon-name-part-type="family">Labiatae</tp:taxon-name-part></tp:taxon-name>.</article-title><source>Journal of Central China Normal University</source><volume>29</volume>: <fpage>111</fpage>–<lpage>112</lpage>. [Natural Science Edition]</mixed-citation></ref><ref id="B31"><mixed-citation xmlns:xlink="http://www.w3.org/1999/xlink" xlink:type="simple"><person-group><name name-style="western"><surname>Zheng</surname><given-names>CZ</given-names></name></person-group> (<year>2005</year>) <italic><tp:taxon-name><tp:taxon-name-part taxon-name-part-type="genus">Sinopogonanthera</tp:taxon-name-part></tp:taxon-name></italic>. In: Zheng CZ (Ed.) Key to Seed Plants from Zhejiang. Zhejiang Science and Technology Publishing House, Hangzhou, 327.</mixed-citation></ref></ref-list></tp:taxon-treatment>
