# Supplementary material for: Two new species and a new combination from Zhejiang, East China
Source: PhytoKeys. 2021 Nov 5;184:111–26. doi: 10.3897/phytokeys.184.73327 (PMC8589776; doi:10.3897/phytokeys.184.73327)
Supplement: XML Treatment for Ixeridium dimorphifolium [file phytokeys.184.73327-treatment3.xml]

<!DOCTYPE tp:taxon-treatment
  PUBLIC "-//TaxonX//DTD Taxonomic Treatment Publishing DTD v0 20100105//EN" "tax-treatment-NSO.dtd">
<tp:taxon-treatment xmlns:tp="http://www.plazi.org/taxpub"><tp:treatment-meta><kwd-group><label>Taxon classification</label><kwd><named-content xmlns:xlink="http://www.w3.org/1999/xlink" content-type="kingdom">Plantae</named-content></kwd><kwd><named-content xmlns:xlink="http://www.w3.org/1999/xlink" content-type="order">Asterales</named-content></kwd><kwd><named-content xmlns:xlink="http://www.w3.org/1999/xlink" content-type="family">Asteraceae</named-content></kwd></kwd-group><mixed-citation publication-type="journal"><person-group><name><surname>Lu</surname><given-names>Yi-Fei</given-names></name><name><surname>Xu</surname><given-names>Yue-Liang</given-names></name><name><surname>Xie</surname><given-names>Wen-Yuan</given-names></name><name><surname>Zhang</surname><given-names>Hong-Wei</given-names></name><name><surname>Zheng</surname><given-names>Zi-Hong</given-names></name><name><surname>Cai</surname><given-names>Xin</given-names></name><name><surname>Jin</surname><given-names>Xiao-Feng</given-names></name></person-group><article-title>Two new species and a new combination from Zhejiang, East China</article-title><source>PhytoKeys</source><day>05</day><month>11</month><year>2021</year><volume>184</volume><fpage>111</fpage><lpage>126</lpage><pub-id pub-id-type="doi">10.3897/phytokeys.184.73327</pub-id></mixed-citation></tp:treatment-meta><tp:nomenclature><tp:taxon-name>
            <object-id xmlns:xlink="http://www.w3.org/1999/xlink" content-type="arpha" xlink:type="simple">F68073AC-5F99-5B61-85F7-FBC08360EA49</object-id>
            <tp:taxon-name-part taxon-name-part-type="genus" reg="Ixeridium">Ixeridium</tp:taxon-name-part>
            <tp:taxon-name-part taxon-name-part-type="species" reg="dimorphifolium">dimorphifolium</tp:taxon-name-part>
            <object-id xmlns:xlink="http://www.w3.org/1999/xlink" content-type="ipni" xlink:type="simple">urn:lsid:ipni.org:names:77221583-1</object-id>
          </tp:taxon-name><tp:taxon-authority>Y.L.Xu, Y.F.Lu &amp; X.Cai</tp:taxon-authority><tp:taxon-status xmlns:xlink="http://www.w3.org/1999/xlink" xlink:type="simple">sp. nov.</tp:taxon-status><xref ref-type="fig" rid="F5">Chinese name: 二型叶小苦荬 Figs 5</xref><xref ref-type="fig" rid="F6">, 6</xref></tp:nomenclature><tp:treatment-sec sec-type="Latin diagnosis" id="SECID0EG3AE"><title>Latin diagnosis.</title><p><italic>Species nova I. beauverdiano</italic> (H. Lév.) Spring. <italic>affinis est, sed planta stolonibus, foliis basilaribus dimorphis, involucris 8‒10 mm longis, phyllis intimis 8, flosculis 7‒10 differt</italic>.</p></tp:treatment-sec><tp:treatment-sec sec-type="material" id="SECID0EQ3AE"><title>Type.</title><p><bold>China.</bold> Zhejiang (浙江): Suichang (遂昌), Jiulongshan National Nature Reserve (九龙山国家级自然保护区), Yangmei Keng (杨梅坑), in grasses along streams, alt. 550 m, 17 April 2020, <italic>Xiao-Feng Jin</italic> 4568 (holotype: ZM; isotypes: HTC, ZM).</p></tp:treatment-sec><tp:treatment-sec sec-type="description" id="SECID0E13AE"><title>Description.</title><p><bold><italic>Herb</italic></bold> perennial, glabrous totally. <bold><italic>Stolons</italic></bold> elongate, creeping. <bold><italic>Stems</italic></bold> erect, 20‒35 cm tall, slender, with sparse branches from base. <bold><italic>Basal leaves</italic></bold> crowed, present at anthesis, dimorphic; blades of early ones nearly orbicular to long-elliptic, 0.9‒2.5 cm long, 0.7‒1.3 cm wide, apex obtuse and mucronate, base broadly cuneate to rounded, margin entire and with sparsely slender ciliate-teeth, with petioles 1‒3 cm long; blades of later ones narrowly elliptic to lanceolate, 3‒6 cm long, 0.6‒1.1 cm wide, apex acute, base attenuate to a 2‒3 cm long petiole, margin entire or with sparsely slender ciliate-teeth below. <bold><italic>Cauline leaves</italic></bold> 1‒3; blades linear-lanceolate, 2.5‒7.5 cm long, 0.4‒0.7 cm wide, apex acuminate, base attenuate, margin entire and with/without sparsely slender ciliate-teeth below. <bold><italic>Synflorescence</italic></bold> corymbiform, with 6‒16 capitulae; capitula with 7‒10 florets, base with slender, long peduncle. <bold><italic>Bracts</italic></bold> small, broadly ovate-triangular, ca. 1 mm long, margin entire or with 1-pair ciliate-teeth. <bold><italic>Involucre</italic></bold> narrowly cylindrical, 8‒10 mm long. <bold><italic><tp:taxon-name><tp:taxon-name-part taxon-name-part-type="genus" reg="Phyllaries">Phyllaries</tp:taxon-name-part></tp:taxon-name></italic></bold> 2 series, abaxially glabrous; outer phyllaries broadly ovate, 0.5‒0.7 mm long, apex obtuse; inner phyllaries 8, linear-lanceolate, 7‒9 mm long, apex obtuse, short-ciliate. <bold><italic>Receptacle</italic></bold> flattened, glabrous, alveolate. <bold><italic>Florets</italic></bold> 7‒10, yellow, corolla 10‒11 mm long, tube 3‒3.5 mm long, ligule linear, apex 5-lobed. <bold><italic>Achenes</italic></bold> brown or pale brown, narrowly fusiform or linear-fusiform, slightly compressed, 4.5‒5 mm, finely spiculate, with ribs finely spiculate, apex attenuate to a 1‒1.5 mm long slender beak. <bold><italic>Pappi</italic></bold> pale brown, ca. 5 mm long, scabrid. Flowering and fruiting April‒ July.</p><fig id="F5" position="float" orientation="portrait"><object-id xmlns:xlink="http://www.w3.org/1999/xlink" content-type="doi" xlink:type="simple">10.3897/phytokeys.184.73327.figure5</object-id><object-id xmlns:xlink="http://www.w3.org/1999/xlink" content-type="arpha" xlink:type="simple">0D530FDA-74C6-5744-8173-F17A3CB3DF4A</object-id><label>Figure 5.</label><caption><p><italic><tp:taxon-name><tp:taxon-name-part taxon-name-part-type="genus" reg="Ixeridium">Ixeridium</tp:taxon-name-part><tp:taxon-name-part taxon-name-part-type="species" reg="dimorphifolium">dimorphifolium</tp:taxon-name-part></tp:taxon-name></italic> sp. nov. <bold>A</bold> habit <bold>B</bold> bract <bold>C</bold> outer phyllary <bold>D</bold> inner phyllary <bold>E</bold> opened involucre (showing receptacle) <bold>F</bold> floret <bold>G</bold> achene (Illustrated by Xiao-Feng Jin; based on <italic>Xiao-Feng Jin</italic> 4568, ZM).</p></caption><graphic xmlns:xlink="http://www.w3.org/1999/xlink" xlink:href="phytokeys-184-111-g005.jpg" position="float" orientation="portrait" xlink:type="simple" id="oo_607243.jpg"><uri content-type="original_file" xlink:type="simple">https://binary.pensoft.net/fig/607243</uri></graphic></fig><fig id="F6" position="float" orientation="portrait"><object-id xmlns:xlink="http://www.w3.org/1999/xlink" content-type="doi" xlink:type="simple">10.3897/phytokeys.184.73327.figure6</object-id><object-id xmlns:xlink="http://www.w3.org/1999/xlink" content-type="arpha" xlink:type="simple">A62DB18B-C821-56AA-B9D9-51B236E0C9A0</object-id><label>Figure 6.</label><caption><p>Comparison of <italic><tp:taxon-name><tp:taxon-name-part taxon-name-part-type="genus" reg="Ixeridium">Ixeridium</tp:taxon-name-part><tp:taxon-name-part taxon-name-part-type="species" reg="dimorphifolium">dimorphifolium</tp:taxon-name-part></tp:taxon-name></italic> and <italic><tp:taxon-name><tp:taxon-name-part taxon-name-part-type="genus" reg="Ixeridium">I.</tp:taxon-name-part><tp:taxon-name-part taxon-name-part-type="species" reg="beauverdianum">beauverdianum</tp:taxon-name-part></tp:taxon-name></italic><bold>A–E</bold><italic><tp:taxon-name><tp:taxon-name-part taxon-name-part-type="genus" reg="Ixeridium">Ixeridium</tp:taxon-name-part><tp:taxon-name-part taxon-name-part-type="species" reg="dimorphifolium">dimorphifolium</tp:taxon-name-part></tp:taxon-name></italic> sp. nov. <bold>A</bold> habit <bold>B</bold> basal part (showing dimorphic leaves and stolon) <bold>C</bold> cauline leaves <bold>D</bold> capitula (showing involucre) <bold>E</bold> capitula (showing florets) <bold>F–J</bold><italic><tp:taxon-name><tp:taxon-name-part taxon-name-part-type="genus" reg="Ixeridium">Ixeridium</tp:taxon-name-part><tp:taxon-name-part taxon-name-part-type="species" reg="beauverdianum">beauverdianum</tp:taxon-name-part></tp:taxon-name></italic><bold>F</bold> habit <bold>G</bold> basal part (showing monomorphic leaves) <bold>H</bold> cauline leaves <bold>I</bold> capitula (showing involucre) <bold>J</bold> capitula (showing florets).</p></caption><graphic xmlns:xlink="http://www.w3.org/1999/xlink" xlink:href="phytokeys-184-111-g006.jpg" position="float" orientation="portrait" xlink:type="simple" id="oo_607244.jpg"><uri content-type="original_file" xlink:type="simple">https://binary.pensoft.net/fig/607244</uri></graphic></fig></tp:treatment-sec><tp:treatment-sec sec-type="distribution" id="SECID0ESCAG"><title>Distribution and habitat.</title><p><italic><tp:taxon-name><tp:taxon-name-part taxon-name-part-type="genus" reg="Ixeridium">Ixeridium</tp:taxon-name-part><tp:taxon-name-part taxon-name-part-type="species" reg="dimorphifolium">dimorphifolium</tp:taxon-name-part></tp:taxon-name></italic> is currently known from only two localities in Suichang and Qingyuan counties, southwestern Zhejiang Province, East China. It grows in grassy roadside along stream or wetland at the elevation of 500‒1450 m.</p></tp:treatment-sec><tp:treatment-sec sec-type="phenology" id="SECID0EPDAG"><title>Phenology.</title><p>Flowering and fruiting from mid-April to mid-July.</p></tp:treatment-sec><tp:treatment-sec sec-type="etymology" id="SECID0EUDAG"><title>Etymology.</title><p>The specific epithet ‘<italic><tp:taxon-name><tp:taxon-name-part taxon-name-part-type="genus" reg="Ixeridium"/><tp:taxon-name-part taxon-name-part-type="species" reg="dimorphifolium">dimorphifolium</tp:taxon-name-part></tp:taxon-name></italic>’ refers to two different shapes of basal leaves.</p></tp:treatment-sec><tp:treatment-sec sec-type="conservation status" id="SECID0EEEAG"><title>Conservation status.</title><p>Endangered, <abbrev xmlns:xlink="http://www.w3.org/1999/xlink" xlink:title="Endangered" id="ABBRID0EKEAG" xlink:type="simple">EN</abbrev> B2ab(iii) (<xref ref-type="bibr" rid="B7">IUCN 2019</xref>). The new species is only known from two localities, and occupied less than 100 km<sup>2</sup> with about 1000 mature individuals. This species is considered as Endangered (<abbrev xmlns:xlink="http://www.w3.org/1999/xlink" xlink:title="Endangered" id="ABBRID0EUEAG" xlink:type="simple">EN</abbrev>) according to IUCN Red List Categories and Criteria (<xref ref-type="bibr" rid="B7">IUCN 2019</xref>) based on the current data.</p></tp:treatment-sec><tp:treatment-sec sec-type="Specimen examined" id="SECID0E3EAG"><title>Specimen examined.</title><p>Same locality as type, alt. 500 m, 5 May 2017, <italic>Yue-Liang Xu</italic> 234, 239, 274 (ZM), alt. 550 m, 17 April 2020, <italic>Xiao-Feng Jin</italic> 4569 (HTC, ZM). Qingyuan (庆元), Huangpi (黄陂), in wetland, alt. 1450 m, 12 July 2020, <italic>Xiao-Feng Jin</italic>, <italic>Yi-Fei Lu &amp; Dan-Qi Liu</italic> 4600 (HTC, ZM).</p></tp:treatment-sec><tp:treatment-sec sec-type="notes" id="SECID0EQFAG"><title>Notes.</title><p><italic><tp:taxon-name><tp:taxon-name-part taxon-name-part-type="genus" reg="Ixeridium">Ixeridium</tp:taxon-name-part></tp:taxon-name></italic> (A. Gray) Tzvel. is a moderatedly sized genus within the tribe <tp:taxon-name><tp:taxon-name-part taxon-name-part-type="tribe">Cichorieae</tp:taxon-name-part></tp:taxon-name>. It contains 15 species and distributes in E and SE Asia, with eight species occurring to China (<xref ref-type="bibr" rid="B19">Shi &amp; Kilian, 2011</xref>). The genus <italic><tp:taxon-name><tp:taxon-name-part taxon-name-part-type="genus" reg="Ixeridium">Ixeridium</tp:taxon-name-part></tp:taxon-name></italic> is most morphologically similar to <italic><tp:taxon-name><tp:taxon-name-part taxon-name-part-type="genus" reg="Ixeris">Ixeris</tp:taxon-name-part></tp:taxon-name></italic> (Cass.) Cass., but is distinguished in having achenes with 9‒12 prominent but not wing-like ribs (vs. 10 prominent and wing-like ribs) (<xref ref-type="bibr" rid="B20">Shih, 1997</xref>). <italic><tp:taxon-name><tp:taxon-name-part taxon-name-part-type="genus" reg="Ixeridium">Ixeridium</tp:taxon-name-part><tp:taxon-name-part taxon-name-part-type="species" reg="dimorphifolium">dimorphifolium</tp:taxon-name-part></tp:taxon-name></italic> is similar to <italic><tp:taxon-name><tp:taxon-name-part taxon-name-part-type="genus" reg="Ixeridium">I.</tp:taxon-name-part><tp:taxon-name-part taxon-name-part-type="species" reg="beauverdianum">beauverdianum</tp:taxon-name-part></tp:taxon-name></italic> in having the cauline leaf blades linear to linear-elliptic, margin nearly entire, and pappi brown or pale brown, but differs from the latter in its dimorphic basal leaves, involucres longer, 8‒10 mm long, inner phyllaries 8, florets 7‒10, and plant with stolons.</p><p>Morphology of pollens and achenes of the species in <tp:taxon-name><tp:taxon-name-part taxon-name-part-type="family">Asteraceae</tp:taxon-name-part></tp:taxon-name> has taxonomic significance and sometimes was used to identify similar species (<xref ref-type="bibr" rid="B1">Biyiklioğlu et al. 2018</xref>; <xref ref-type="bibr" rid="B10">Joujeh et al. 2020</xref>; <xref ref-type="bibr" rid="B18">Nurgül et al. 2021</xref>). The micromorphology of achenes and pollen grains of <italic><tp:taxon-name><tp:taxon-name-part taxon-name-part-type="genus" reg="Ixeridium">Ixeridium</tp:taxon-name-part><tp:taxon-name-part taxon-name-part-type="species" reg="dimorphifolium">dimorphifolium</tp:taxon-name-part></tp:taxon-name></italic> and <italic><tp:taxon-name><tp:taxon-name-part taxon-name-part-type="genus" reg="Ixeridium">I.</tp:taxon-name-part><tp:taxon-name-part taxon-name-part-type="species" reg="beauverdianum">beauverdianum</tp:taxon-name-part></tp:taxon-name></italic> was shown in Figure <xref ref-type="fig" rid="F7">7</xref> and Table <xref ref-type="table" rid="T2">2</xref>. The new species, <italic><tp:taxon-name><tp:taxon-name-part taxon-name-part-type="genus" reg="Ixeridium">Ixeridium</tp:taxon-name-part><tp:taxon-name-part taxon-name-part-type="species" reg="dimorphifolium">dimorphifolium</tp:taxon-name-part></tp:taxon-name></italic>, has the achenes narrowly fusiform or linear fusiform, with surfaces and ribs both finely similar spiculate, apex gradually narrow to a beak. While those of <italic><tp:taxon-name><tp:taxon-name-part taxon-name-part-type="genus" reg="Ixeridium">I.</tp:taxon-name-part><tp:taxon-name-part taxon-name-part-type="species" reg="beauverdianum">beauverdianum</tp:taxon-name-part></tp:taxon-name></italic> are fusiform, with spicules on surfaces shorter than those on ribs, apex abruptly narrow to a beak. The pollen grains of <italic><tp:taxon-name><tp:taxon-name-part taxon-name-part-type="genus" reg="Ixeridium">Ixeridium</tp:taxon-name-part><tp:taxon-name-part taxon-name-part-type="species" reg="dimorphifolium">dimorphifolium</tp:taxon-name-part></tp:taxon-name></italic> and <italic><tp:taxon-name><tp:taxon-name-part taxon-name-part-type="genus" reg="Ixeridium">I.</tp:taxon-name-part><tp:taxon-name-part taxon-name-part-type="species" reg="beauverdianum">beauverdianum</tp:taxon-name-part></tp:taxon-name></italic> are similar to each other.</p><fig id="F7" position="float" orientation="portrait"><object-id xmlns:xlink="http://www.w3.org/1999/xlink" content-type="doi" xlink:type="simple">10.3897/phytokeys.184.73327.figure7</object-id><object-id xmlns:xlink="http://www.w3.org/1999/xlink" content-type="arpha" xlink:type="simple">6A302DDA-CD7C-587B-B9D9-1AF0DDEA1CD2</object-id><label>Figure 7.</label><caption><p>Micromorphology of achenes and pollen grains of <italic><tp:taxon-name><tp:taxon-name-part taxon-name-part-type="genus" reg="Ixeridium">Ixeridium</tp:taxon-name-part><tp:taxon-name-part taxon-name-part-type="species" reg="dimorphifolium">dimorphifolium</tp:taxon-name-part></tp:taxon-name></italic> and <italic><tp:taxon-name><tp:taxon-name-part taxon-name-part-type="genus" reg="Ixeridium">I.</tp:taxon-name-part><tp:taxon-name-part taxon-name-part-type="species" reg="beauverdianum">beauverdianum</tp:taxon-name-part></tp:taxon-name></italic><bold>A–E</bold><italic><tp:taxon-name><tp:taxon-name-part taxon-name-part-type="genus" reg="Ixeridium">Ixeridium</tp:taxon-name-part><tp:taxon-name-part taxon-name-part-type="species" reg="dimorphifolium">dimorphifolium</tp:taxon-name-part></tp:taxon-name></italic> sp. nov. (from Suichang) <bold>F–J</bold><italic><tp:taxon-name><tp:taxon-name-part taxon-name-part-type="genus" reg="Ixeridium">Ixeridium</tp:taxon-name-part><tp:taxon-name-part taxon-name-part-type="species" reg="dimorphifolium">dimorphifolium</tp:taxon-name-part></tp:taxon-name></italic> sp. nov. (from <tp:taxon-name><tp:taxon-name-part taxon-name-part-type="genus" reg="Qingyuan">Qingyuan</tp:taxon-name-part></tp:taxon-name>) <bold>A</bold> and <bold>F</bold> achene shape (scale bar: 1mm) <bold>B</bold> and <bold>G</bold> middle part (scale bar: 200μm) <bold>C</bold> and <bold>H</bold> spicules on surfaces and ribs (scale bar: 50μm) <bold>D</bold> and <bold>I</bold> pollen grains (scale bar: 20μm) <bold>E</bold> and <bold>J</bold> surface sculpture (scale bar: 5μm) <bold>K–O</bold><italic><tp:taxon-name><tp:taxon-name-part taxon-name-part-type="genus" reg="Ixeridium">Ixeridium</tp:taxon-name-part><tp:taxon-name-part taxon-name-part-type="species" reg="beauverdianum">beauverdianum</tp:taxon-name-part></tp:taxon-name></italic><bold>K</bold> achene shape (scale bar: 1mm) <bold>L</bold> middle part (scale bar: 200μm) <bold>M</bold> spicules on surfaces and ribs (scale bar: 50μm) <bold>N</bold> pollen grains (scale bar: 20μm) <bold>O</bold> surface sculpture (scale bar: 5μm).</p></caption><graphic xmlns:xlink="http://www.w3.org/1999/xlink" xlink:href="phytokeys-184-111-g007.jpg" position="float" orientation="portrait" xlink:type="simple" id="oo_607245.jpg"><uri content-type="original_file" xlink:type="simple">https://binary.pensoft.net/fig/607245</uri></graphic></fig><table-wrap id="T2" position="float" orientation="portrait"><label>Table 2.</label><caption><p>Comparisons of the achenes and pollen grains among <italic><tp:taxon-name><tp:taxon-name-part taxon-name-part-type="genus" reg="Ixeridium">Ixeridium</tp:taxon-name-part><tp:taxon-name-part taxon-name-part-type="species" reg="dimorphifolium">dimorphifolium</tp:taxon-name-part></tp:taxon-name></italic> (two samples) and <italic><tp:taxon-name><tp:taxon-name-part taxon-name-part-type="genus" reg="Ixeridium">I.</tp:taxon-name-part><tp:taxon-name-part taxon-name-part-type="species" reg="beauverdianum">beauverdianum</tp:taxon-name-part></tp:taxon-name></italic>.</p></caption><table id="TID0ESDBG" rules="all"><tbody><tr><th rowspan="1" colspan="1">Traits/species</th><th rowspan="1" colspan="1"><italic><tp:taxon-name><tp:taxon-name-part taxon-name-part-type="genus" reg="Ixeridium">Ixeridium</tp:taxon-name-part><tp:taxon-name-part taxon-name-part-type="species" reg="dimorphifolium">dimorphifolium</tp:taxon-name-part></tp:taxon-name></italic> (<italic><tp:taxon-name><tp:taxon-name-part taxon-name-part-type="genus" reg="Suichang">Suichang</tp:taxon-name-part></tp:taxon-name></italic>)</th><th rowspan="1" colspan="1"><italic><tp:taxon-name><tp:taxon-name-part taxon-name-part-type="genus" reg="Ixeridium">I.</tp:taxon-name-part><tp:taxon-name-part taxon-name-part-type="species" reg="dimorphifolium">dimorphifolium</tp:taxon-name-part></tp:taxon-name></italic> (<italic><tp:taxon-name><tp:taxon-name-part taxon-name-part-type="genus" reg="Qingyuan">Qingyuan</tp:taxon-name-part></tp:taxon-name></italic>)</th><th rowspan="1" colspan="1">
                    <italic><tp:taxon-name><tp:taxon-name-part taxon-name-part-type="genus" reg="Ixeridium">I.</tp:taxon-name-part><tp:taxon-name-part taxon-name-part-type="species" reg="beauverdianum">beauverdianum</tp:taxon-name-part></tp:taxon-name></italic>
                  </th></tr><tr><td rowspan="1" colspan="1">
                    <bold>Achene</bold>
                  </td><td rowspan="1" colspan="1"/><td rowspan="1" colspan="1"/><td rowspan="1" colspan="1"/></tr><tr><td rowspan="1" colspan="1">shape</td><td rowspan="1" colspan="1">narrowly fusiform, slightly compressed</td><td rowspan="1" colspan="1">linear-fusiform, slightly compressed</td><td rowspan="1" colspan="1">fusiform, slightly compressed</td></tr><tr><td rowspan="1" colspan="1">length</td><td rowspan="1" colspan="1">4.98±0.42 mm</td><td rowspan="1" colspan="1">5.54±0.60 mm</td><td rowspan="1" colspan="1">4.72±0.34 mm</td></tr><tr><td rowspan="1" colspan="1">surface</td><td rowspan="1" colspan="1">finely spiculate, with ribs finely spiculate</td><td rowspan="1" colspan="1">finely spiculate, with ribs finely spiculate</td><td rowspan="1" colspan="1">finely spiculate, with ribs finely spiculate</td></tr><tr><td rowspan="1" colspan="1">rib</td><td rowspan="1" colspan="1">with spicule similar to surface</td><td rowspan="1" colspan="1">with spicule similar to surface</td><td rowspan="1" colspan="1">with spicule longer than those on surface</td></tr><tr><td rowspan="1" colspan="1">apex</td><td rowspan="1" colspan="1">gradually narrow to a beak</td><td rowspan="1" colspan="1">gradually narrow to a beak</td><td rowspan="1" colspan="1">abruptly narrow to a beak</td></tr><tr><td rowspan="1" colspan="1">
                    <bold>Pollen</bold>
                  </td><td rowspan="1" colspan="1"/><td rowspan="1" colspan="1"/><td rowspan="1" colspan="1"/></tr><tr><td rowspan="1" colspan="1">shape</td><td rowspan="1" colspan="1">tricolporate, spherical</td><td rowspan="1" colspan="1">tricolporate, spherical</td><td rowspan="1" colspan="1">tricolporate, spherical</td></tr><tr><td rowspan="1" colspan="1">size</td><td rowspan="1" colspan="1">27.55±3.60 μm</td><td rowspan="1" colspan="1">26.70±2.84 μm</td><td rowspan="1" colspan="1">24.62±1.95 μm</td></tr><tr><td rowspan="1" colspan="1">surface</td><td rowspan="1" colspan="1">echinophate</td><td rowspan="1" colspan="1">echinophate</td><td rowspan="1" colspan="1">echinophate</td></tr></tbody></table></table-wrap></tp:treatment-sec><ref-list><ref id="B7"><mixed-citation xmlns:xlink="http://www.w3.org/1999/xlink" xlink:type="simple"><institution xlink:type="simple">IUCN</institution> (<year>2019</year>) Guidelines for using the IUCN Red List Categories and Criteria. Version 14. Prepared by the Standards and Petitions Subcommittee. <ext-link xlink:type="simple" ext-link-type="uri" xlink:href="https://www.iucnredlist.org/resources/redlistguidelines">https://www.iucnredlist.org/resources/redlistguidelines</ext-link> [accessed on 15 March 2021]</mixed-citation></ref><ref id="B19"><mixed-citation xmlns:xlink="http://www.w3.org/1999/xlink" xlink:type="simple"><person-group><name name-style="western"><surname>Shi</surname><given-names>C</given-names></name><name name-style="western"><surname>Kilian</surname><given-names>N</given-names></name></person-group> (<year>2011</year>) <article-title><italic><tp:taxon-name><tp:taxon-name-part taxon-name-part-type="genus">Ixeridium</tp:taxon-name-part></tp:taxon-name></italic>.</article-title> In: <person-group><name name-style="western"><surname>Wu</surname><given-names>ZY</given-names></name><name name-style="western"><surname>Raven</surname><given-names>PH</given-names></name><name name-style="western"><surname>Hong</surname><given-names>DY</given-names></name></person-group> (<role>Eds</role>) Flora of China (Vols. 20–21). Science Press, Beijing and Missouri Botanical Garden Press, St. Louis, 328–330.</mixed-citation></ref><ref id="B20"><mixed-citation xmlns:xlink="http://www.w3.org/1999/xlink" xlink:type="simple"><person-group><name name-style="western"><surname>Shih</surname><given-names>C</given-names></name></person-group> (<year>1997</year>) <italic><tp:taxon-name><tp:taxon-name-part taxon-name-part-type="genus">Ixeris</tp:taxon-name-part></tp:taxon-name></italic> and <italic><tp:taxon-name><tp:taxon-name-part taxon-name-part-type="genus">Ixeridium</tp:taxon-name-part></tp:taxon-name></italic>. In: Ling Y, Shih C (Eds) Flora Reipublicae Popularis Sinicae. (Vol. 80–1). Science Press, Beijing, 240–259.</mixed-citation></ref><ref id="B1"><mixed-citation xmlns:xlink="http://www.w3.org/1999/xlink" xlink:type="simple"><person-group><name name-style="western"><surname>Biyiklioğlu</surname><given-names>O</given-names></name><name name-style="western"><surname>Ceter</surname><given-names>T</given-names></name><name name-style="western"><surname>Bani</surname><given-names>B</given-names></name></person-group> (<year>2018</year>) <article-title>Pollen and achene morphology of Some <italic><tp:taxon-name><tp:taxon-name-part taxon-name-part-type="genus">Centaurea</tp:taxon-name-part></tp:taxon-name></italic> L. taxa (<tp:taxon-name><tp:taxon-name-part taxon-name-part-type="family">Asteraceae</tp:taxon-name-part></tp:taxon-name>), Turkey.</article-title><source><tp:taxon-name><tp:taxon-name-part taxon-name-part-type="species">Mellifera</tp:taxon-name-part></tp:taxon-name></source><volume>2018</volume>(<issue>2</issue>): <fpage>26</fpage>–<lpage>36</lpage>.</mixed-citation></ref><ref id="B10"><mixed-citation xmlns:xlink="http://www.w3.org/1999/xlink" xlink:type="simple"><person-group><name name-style="western"><surname>Joujeh</surname><given-names>R</given-names></name><name name-style="western"><surname>Zaid</surname><given-names>S</given-names></name><name name-style="western"><surname>Mona</surname><given-names>S</given-names></name></person-group> (<year>2020</year>) <article-title>Pollen morphology of some selected species of the genus <italic><tp:taxon-name><tp:taxon-name-part taxon-name-part-type="genus">Centaurea</tp:taxon-name-part></tp:taxon-name></italic> L. (<tp:taxon-name><tp:taxon-name-part taxon-name-part-type="family">Asteraceae</tp:taxon-name-part></tp:taxon-name>) from Syria.</article-title><source>South African Journal of Botany</source><volume>125</volume>: <fpage>196</fpage>–<lpage>201</lpage>. <ext-link xlink:type="simple" ext-link-type="doi" xlink:href="10.1016/j.sajb.2019.07.040">https://doi.org/10.1016/j.sajb.2019.07.040</ext-link></mixed-citation></ref><ref id="B18"><mixed-citation xmlns:xlink="http://www.w3.org/1999/xlink" xlink:type="simple"><person-group><name name-style="western"><surname>Nurgül</surname><given-names>KK</given-names></name><name name-style="western"><surname>Rüya</surname><given-names>YD</given-names></name><name name-style="western"><surname>Yavuz</surname><given-names>PM</given-names></name><name name-style="western"><surname>Tutku</surname><given-names>TY</given-names></name></person-group> (<year>2021</year>) <article-title>Pollen morphology of eight endemic <italic><tp:taxon-name><tp:taxon-name-part taxon-name-part-type="genus">Inula</tp:taxon-name-part></tp:taxon-name></italic> L. (<tp:taxon-name><tp:taxon-name-part taxon-name-part-type="family">Asteraceae</tp:taxon-name-part></tp:taxon-name>) species in Turkey.</article-title><source>Palynology</source><volume>45</volume>(<issue>2</issue>): <fpage>235</fpage>–<lpage>244</lpage>. <ext-link xlink:type="simple" ext-link-type="doi" xlink:href="10.1080/01916122.2020.1784306">https://doi.org/10.1080/01916122.2020.1784306</ext-link></mixed-citation></ref></ref-list></tp:taxon-treatment>
